# Supplementary material for: A Glutathione Peroxidase Gene from Litopenaeus vannamei Is Involved in Oxidative Stress Responses and Pathogen Infection Resistance
Source: Int J Mol Sci. 2022 Jan 5;23(1):567. doi: 10.3390/ijms23010567 (PMC8745291; doi:10.3390/ijms23010567)
Supplement: Supplementary file 1 [file ijms-23-00567-s001.zip]

Archive with 1 entries (1 files):
- ijms-1530891-supplementary.pdf
